# Supplementary material for: Prevalence of group a streptococcus pharyngeal carriage and clinical manifestations in school children aged 5–15 yrs in Wakiso District, Uganda
Source: BMC Infect Dis. 2017 Apr 5;17:248. doi: 10.1186/s12879-017-2353-5 (PMC5382413; doi:10.1186/s12879-017-2353-5)
Supplement: Additional file 1: — Group a streptococcus dataset Wakiso, Uganda. (XLS 133 kb) [file 12879_2017_2353_MOESM1_ESM.xls]

## Sheet: Sheet1
ID	Sex	HH Size	Sch location	Sch type	Class	Classsize	Fever	Cough	Sore	RHD	Abmovt	joint pain	Weight	Height	petechae	Tonsils	Adenopathy	Pulse	Apex	HS	Murmur	Murmurtype	Culture	ASOT	Temp	rooms	hh type	occupation	school+AF32AE1:AF307	class section
1	1	6	2	2	1	61	2	1	1	2	2	2	20.5	116	2	2	2	80	5th space	normal	2		2	2	36.5	5	1	3	1	1
2	1	5	2	2	1	61	2	1	2	2	2	2	25.1	129	2	2	1	80	4th space	normal	2		2	2	36.6	2	1	3	1	1
3	1	8	2	2	1	61	2	1	2	2	2	2	22.7	113.5	2	2	2	97	4th space	normal	2		1	2	36.6	6	2	3	1	1
4	2	5	2	2	1	61	2	1	1	2	2	2	36.7	145.5	2	2	2	52	5th space	normal	2		2	2	36	1	2	3	1	1
5	1	6	2	2	1	61	2	1	2	2	2	2	33.7	141.7	2	2	2	72	4th space	normal	2		1	2	36.5	4	1	3	1	1
6	2	6	2	2	1	61	2	2	2	2	2	2	22.6	124	2	2	2	60	5th space	normal	2		2	2	37	4	1	3	1	1
7	2	5	2	2	1	61	2	1	2	2	2	2	20.2	116.5	2	2	2	104	4th space	normal	2		2	2	36.4	4	1	6	1	1
8	2	7	2	2	1	61	2	1	1	2	2	2	21.9	120.9	2	1	2	99	4th space	normal	2		2	2	36.5	1	2	3	1	1
9	2	9	2	2	1	61	2	2	2	2	2	2	25	128	2	2	2	80	5th space	normal	2		2	2	37.1	2	1	6	1	1
10	1	7	2	2	1	61	2	2	2	2	2	2	20	119	2	1	1	84	4th space	normal	2		1	2	36.9	2	2	3	1	1
11	1	5	2	2	1	61	2	2	2	2	2	2	32	136.8	2	2	2	75	4th space	normal	2		1	2	36.5	2	1	3	1	1
12	1	6	2	2	1	61	2	1	2	2	2	2	22.8	129.5	2	2	2	93	4th space	normal	2		1	2	36.6	2	1	3	1	1
13	2	5	2	2	1	61	2	2	2	2	2	2	21.5	122.9	2	2	2	70	5th space	normal	2		2	2	37.1	1	2	6	1	1
14	2	5	2	2	1	61	2	1	1	2	2	2	29.9	137	2	1	1	80	4th space	normal	2		2	2	37	1	2	3	1	1
15	2	6	2	2	1	61	2	1	1	2	2	2	26.4	133	2	2	2	60	5th space	normal	2		2	2	35.9	3	2	3	1	1
16	2	9	2	2	7	39	2	2	2	2	2	2	58.6	152.5	2	2	2	70	5th space	normal	2		1	2	37	7	1	1	1	3
17	2	5	2	2	7	39	2	2	2	2	2	2	53.4	153.5	2	2	2	80	5th space	normal	2		2	2	35.4	5	1	6	1	3
18	2	5	2	2	7	39	2	2	2	2	2	1	54.1	156.3	2	1	2	66	5th space	normal	2		2	2	34.9	8	1	2	1	3
19	2	9	2	2	7	39	2	2	2	2	2	2	46.9	144.5	2	2	2	81	4th space	normal	2		1	2	36.6	4	1	2	1	3
20	2	15	2	2	7	39	1	2	2	2	2	2	37.3	147.6	2	2	2	95	4th space	normal	2		1	1	36	4	1	6	1	3
21	2	7	2	2	7	39	2	1	2	2	2	2	38	150.5	2	2	2	60	5th space	normal	2		2	2	36.5	6	1	3	1	3
22	2	10	2	2	7	39	2	2	2	2	2	2	42.2	150.5	2	2	2	92	4th space	normal	2		2	2	35.7	7	1	1	1	3
23	1	2	2	2	7	39	2	2	2	2	2	2	51	168.1	2	2	2	59	4th space	normal	2		2	2	35.7	2	2	6	1	3
24	1	4	2	2	7	39	2	1	2	2	2	2	41.2	150	1	2	2	77	4th space	normal	2		2	2	36.3	2	2	3	1	3
25	1	5	2	2	7	39	2	1	2	2	2	2	45.5	153.5	2	2	2	80	5th space	normal	2		1	2	36.2	5	1	5	1	3
26	1	4	2	2	7	39	2	2	2	2	2	2	53	161	2	2	2	70	5th space	normal	2		2	2	35.6	10	1	1	1	3
27	1	6	2	2	7	39	2	2	2	2	2	2	46.3	168.1	2	2	2	94	5th space	normal	2		1	2	34.9	7	1	3	1	3
28	2	6	2	2	2	81	2	1	2	2	2	2	28.2	135	2	2	2	80	5th space	normal	2		1	2	34.7	2	1	2	1	1
29	2	5	2	2	2	81	1	1	2	2	2	2	22	122	2	2	1	88	5th space	normal	2		1	2	37	1	1	3	1	1
30	2	6	2	2	2	81	2	1	2	2	2	2	24.7	126.9	2	2	2	54	5th space	normal	2		2	2	36.2	2	1	3	1	1
31	2	6	2	2	2	81	2	2	2	2	2	2	22.1	121.5	2	2	2	90	5th space	normal	2		1	2	36.7	1	2	3	1	1
32	2	3	2	2	2	81	2	1	2	2	2	2	24.7	125	1	2	2	90	4th space	normal	2		1	2	36.2	5	1	2	1	1
33	1	8	2	2	2	81	2	2	2	2	2	2	28.7	136	1	2	2	92	4th space	normal	2		1	2	35.3	5	1	6	1	1
34	2	5	2	2	2	81	2	2	2	2	2	2	36.4	138.5	2	2	2	66	5th space	normal	2		1	2	36.4	2	1	3	1	1
35	1	5	2	2	2	81	2	1	2	2	2	2	38.5	154.5	2	2	2	82	4th space	normal	2		1	2	36.3	3	1	2	1	1
36	2	4	2	2	2	81	2	1	2	2	2	2	28	126.5	2	2	2	96	4th space	normal	2		1	2	36.3	8	1	1	1	1
37	2	6	2	2	2	81	2	1	1	2	2	2	34	146.8	2	1	2	90	5th space	normal	2		2	2	37.3	1	2	3	1	1
38	1	5	2	2	2	81	2	2	2	2	2	2	24.8	134.5	2	2	1	81	4th space	normal	2		2	2	35.8	4	1	3	1	1
39	1	5	2	2	2	81	2	2	2	2	2	2	28	126.8	2	2	2	79	5th space	normal	2		2	2	37.1	1	2	3	1	1
40	1	6	2	2	2	81	2	1	2	2	2	2	28.9	135.5	2	2	2	79	5th space	normal	2		2	2	35.9	1	2	3	1	1
41	2	5	2	2	3	82	2	1	2	2	2	2	31.8	129	2	2	2	89	5th space	normal	2		2	2	36.6	3	2	3	1	1
42	2	4	2	2	3	82	2	2	2	2	2	2	31.8	140.7	2	1	2	93	5th space	normal	2		2	2	36.7	5	1	2	1	1
43	2	8	2	2	3	82	2	2	2	2	2	2	28.8	136.5	2	2	1	77	5th space	normal	2		2	2	36.3	2	1	3	1	1
44	2	5	2	2	3	82	2	2	1	2	2	2	37.5	143	1	2	2	94	4th space	normal	2		2	2	36	2	1	6	1	1
45	2	2	2	2	3	82	1	1	1	2	2	2	30.2	135.5	2	2	2	86	4th space	normal	2		2	2	35.5	3	1	3	1	1
46	2	6	2	2	3	82	1	1	1	2	2	2	29.1	140.5	2	1	2	86	5th space	normal	2		1	1	36.5	3	1	3	1	1
47	1	4	2	2	3	82	2	1	1	2	2	2	32.9	137	2	1	2	99	5th space	normal	2		2	2	37.1	4	1	3	1	1
48	2	5	2	2	3	82	2	1	1	2	2	2	30	135	1	2	2	73	4th space	normal	2		2	2	35.5	4	1	3	1	1
49	1	6	2	2	3	82	2	1	1	2	2	2	41.8	148.8	2	2	2	100	4th space	normal	2		2	2	36.2	2	1	1	1	1
50	1	3	2	2	3	82	2	1	1	2	2	2	31.9	140	2	1	2	76	5th space	normal	2		2	1	35.2	2	1	6	1	1
51	1	5	2	2	3	82	1	1	1	2	2	2	30.1	138.7	2	2	2	66	5th space	normal	2		2	2	35.9	1	2	5	1	1
52	2	4	2	2	3	82	1	2	1	2	2	2	33	139.9	2	2	2	100	4th space	normal	2		2	2	35.8	1	1	3	1	1
53	1	6	2	2	3	82	2	1	1	2	2	2	24.2	137	2	1	2	80	5th space	normal	2		2	2	36.5	5	1	3	1	1
54	1	7	2	2	3	82	2	1	2	2	2	2	32.9	143.5	2	2	2	68	4th space	normal	2		2	2	36.2	1	1	3	1	1
55	1	6	2	2	3	82	2	2	2	2	2	2	28.2	135.9	2	2	2	116	5th space	normal	2		2	2	36.5	1	2	3	1	1
56	1	12	2	2	4	114	2	1	2	2	2	2	36.4	136	2	2	2	61	5th space	normal	2		2	2	36	5	1	3	1	2
57	1	3	2	2	4	114	2	2	2	2	2	2	29.9	141.8	2	2	2	85	5th space	normal	2		2	2	36	2	2	1	1	2
58	1	5	2	2	4	114	2	1	2	2	2	2	30.5	136	2	2	1	78	5th space	normal	2		1	2	36.5	4	2	3	1	2
59	1	6	2	2	4	114	2	2	2	2	2	2	30.5	135.6	2	2	2	61	5th space	normal	2		2	2	36.8	4	1	2	1	2
60	1	6	2	2	4	114	2	1	2	2	2	2	29.2	129.9	2	2	2	68	4th space	normal	2		1	2	35.3	4	1	3	1	2
61	2	11	2	2	4	114	2	1	1	2	2	2	40.6	147.5	2	2	2	72	5th space	normal	2		2	2	36.9	8	1	5	1	2
62	1	3	2	2	4	114	2	1	2	2	2	2	46.4	158.9	2	2	2	90	5th space	normal	2		1	2	37	2	2	3	1	2
63	2	6	2	2	4	114	2	1	2	2	2	2	27.1	124.9	2	2	2	78	4th space	normal	2		2	2	36.5	2	2	3	1	2
64	2	6	2	2	4	114	2	2	2	2	2	2	29.7	127.5	2	2	2	76	5th space	normal	2		2	2	36.6	4	1	6	1	2
65	2	4	2	2	4	114	2	2	2	2	2	2	37.6	151	2	2	2	68	5th space	normal	2		2	2	35.4	1	2	3	1	2
66	1	6	2	2	4	114	2	1	2	2	2	2	41.4	155	2	2	2	61	4th space	normal	2		2	2	35	5	1	5	1	2
67	2	3	2	2	4	114	2	1	2	2	2	2	29.8	138	2	2	2	65	4th space	normal	2		2	2	35.6	1	2	5	1	2
68	2	7	2	2	4	114	2	2	2	2	2	2	37.9	143.3	2	2	2	64	5th space	normal	2		2	2	35.8	1	2	3	1	2
69	1	7	2	2	4	114	1	2	2	2	2	2	26.6	129.5	2	2	2	116	4th space	normal	2		2	2	35.9	2	1	3	1	2
70	2	8	2	2	5	105	1	1	2	2	2	2	26.2	148.5	2	2	2	68	5th space	normal	2		2	2	37	6	2	3	1	2
71	2	10	2	2	5	105	2	2	2	2	2	2	48.2	151.3	2	2	2	66	5th space	normal	2		1	2	36.6	2	1	3	1	2
72	2	4	2	2	5	105	2	2	2	2	2	2	28.2	132.5	2	2	2	87	5th space	normal	2		1	2	36.5	2	1	6	1	2
73	2	5	2	2	5	105	2	1	2	2	2	2	33.7	138.3	2	2	2	69	5th space	normal	2		1	2	37	2	1	5	1	2
74	2	7	2	2	5	105	2	1	2	2	2	2	36.3	145.6	2	2	2	86	5th space	normal	2		2	2	35.4	1	2	6	1	2
75	1	7	2	2	5	105	2	1	2	2	2	2	42.8	155	2	2	2	61	5th space	normal	2		2	2	35.7	2	2	3	1	2
76	1	10	2	2	5	105	2	2	2	2	2	2	42.4	150.1	2	2	2	80	5th space	normal	2		2	2	37.4	2	1	6	1	2
77	1	3	2	2	5	105	2	2	2	2	2	2	34.4	140.5	2	2	2	68	5th space	normal	2		2	2	36	2	2	6	1	2
78	2	8	2	2	5	105	2	1	2	2	2	2	31.3	132.5	2	2	2	60	5th space	normal	2		2	2	37	5	1	5	1	2
79	2	11	2	2	6	62	2	2	2	2	2	2	39.2	148.5	2	2	2	90	5th space	normal	2		1	2	35.8	4	1	3	1	3
80	2	7	2	2	6	62	2	1	1	2	2	2	54.5	157.5	2	2	2	101	5th space	normal	2		2	2	36.7	6	1	1	1	3
81	1	6	2	2	6	62	2	2	2	2	2	2	35.6	146.9	2	2	2	85	5th space	normal	2		2	2	35.9				1	3
82	1	3	2	2	6	62	2	1	2	2	2	2	27.1	137.5	2	2	2	104	4th space	normal	2		2	2	36	3	2	1	1	3
83	2	4	2	2	6	62	2	1	2	2	2	2	46.7	154	2	2	2	106	5th space	normal	2		2	2	36.4				1	3
84	1	9	2	2	6	62	2	2	2	2	2	2	34.4	143.8	2	2	2	73	5th space	normal	2		2	2	36.7	5	1	5	1	3
85	1	4	2	2	6	62	2	2	2	2	2	2	34.7	145.9	2	2	2	104	5th space	normal	2		2	2	37.1	8	1	3	1	3
86	2	4	2	2	6	62	2	2	2	2	2	2	55.6	159.9	2	2	2	100	5th space	normal	2		2	2	36.6	1	2	3	1	3
87	2	6	2	2	6	62	2	1	1	2	2	2	50.8	162.5	2	2	2	108	5th space	normal	2		1	2	37	2	2	1	1	3
88	1	8	2	2	6	62	2	2	1	2	2	2	45.2	148.6	2	2	1	101	5th space	normal	2		2	2	36	8	1	6	1	3
89	1	3	2	2	6	62	2	2	2	2	2	2	38.4	152.2	2	2	1	86	5th space	normal	2		2	2	36.9	2	1	6	1	3
90	1	5	2	2	4	114	2	1	1	2	2	2	49.8	158.3	2	2	2	71	4th space	normal	2		2	2	36.7	2	2	3	1	2
91	1	3	2	2	2	81	2	1	1	2	2	2	31.4	144	2	2	2	88	5th space	normal	2		2	2	36.8	3	1	3	1	1
92	1	2	2	2	1	61	2	1	1	2	2	2	19.5	114.5	2	2	1	108	5th space	normal	2		2	2	37	2	2	1	1	1
93	1	7	2	2	6	62	2	2	2	2	2	2	45.1	159.3	2	2	2	60	5th space	normal	2		2	2	36.6	4	1	3	1	3
94	1	5	2	2	6	62	2	1	2	2	2	2	54.6	160.3	2	2	2	60	5th space	normal	2		2	2	36.1				1	3
96	2	10	2	2	4	114	2	2	2	2	2	2	28.9	137	2	2	1	74	4th space	normal	2		1	2	35.5	1	2	3	1	2
97	1	6	2	2	4	114	1	2	2	2	2	2	30	134	2	2	2	70	5th space	normal	2		2	2	36.6	3	1	6	1	2
98	2	3	2	2	4	114	1	2	2	2	2	2	30.6	134	2	2	2	62	5th space	normal	2		2	2	36.6	3	1	3	1	2
99	1	7	2	2	4	114	2	2	1	2	2	2	27	130.5	2	2	2	96	4th space	normal	2		2	2	36.2	2	2	3	1	2
100	2	6	2	2	4	114	2	1	2	2	2	2	49.8	140.5	2	2	2	97	4th space	normal	2		2	2	36.6	2	1	3	1	2
101	1	3	2	2	4	114	2	1	2	2	2	2	40.3	141.5	2	2	2	80	5th space	normal	2		2	2	37.2	6	1	3	1	2
102	2	4	2	2	4	114	2	2	2	2	2	2	34.5	140	2	2	2	63	5th space	normal	2		2	2	36.6	1	2	3	1	2
102	1	4	2	2	4	114	2	2	2	2	2	2	36.2	137.8	2	2	2	90	5th space	normal	2		2	2	36.6	1	2	3	1	2
104	2	5	2	2	4	114	2	1	1	2	2	2	44.3	157	2	2	2	88	5th space	normal	2		2	2	36.6	3	1	3	1	2
105	1	5	2	2	4	114	2	1	2	2	2	2	33.1	138.4	2	2	2	60	5th space	normal	2		2	2	36.6	4	1	6	1	2
106	2	5	2	2	4	114	2	1	1	2	2	2	35.1	150	2	2	2	71	5th space	normal	2		2	2	36.2	1	2	3	1	2
107	1	13	2	2	4	114	2	2	1	2	2	2	36.8	145.5	2	2	1	59	5th space	normal	2		2	2	36.4	10	1	3	1	2
108	2	5	2	2	4	114	2	1	1	2	2	2	31.9	138	2	2	2	90	5th space	normal	2		2	2	36	2	2	6	1	2
109	1	7	2	2	4	114	2	1	2	2	2	2	29.1	134.9	2	1	2	89	5th space	normal	2		2	2	36.5	2	2	3	1	2
110	2	20	2	2	4	114	2	1	1	2	2	2	54.8	138.4	2	2	2	71	5th space	normal	2		2	2	36.2	4	1	6	1	2
111	1	4	2	2	4	114	2	2	2	2	2	2	33.5	143.8	2	2	2	64	5th space	normal	2		2	2	36.4	2	2	3	1	2
112	2	4	2	2	4	114	2	2	2	2	2	2	43.4	156	2	2	2	67	5th space	normal	2		2	1	36.9	1	2	3	1	2
113	1	6	2	2	4	114	2	2	2	2	2	2	34.6	144	2	2	1	72	5th space	normal	2		2	2	36.6	2	2	3	1	2
114	2	7	2	2	4	114	2	1	1	2	2	2	41.5	148.5	2	2	2	74	5th space	normal	2		1	2	36.2	3	1	3	1	2
115	1	10	2	2	4	114	2	1	1	2	2	2	30.8	134.8	2	2	2	84	5th space	normal	2		2	1	36.6	1	1	3	1	2
116	2	3	2	2	4	114	1	1	2	2	2	2	34.2	139.4	2	2	2	66	5th space	normal	2		2	2	36.9	10	1	1	1	2
117	1	4	2	2	4	114	2	2	2	2	2	2	37.6	138.3	2	2	1	98	5th space	normal	2		1	2	36.4	3	2	3	1	2
118	2	5	2	2	4	114	2	2	1	2	2	2	33.5	133.7	2	2	2	66	5th space	normal	2		2	2	36.5	6	1	3	1	2
119	1	5	2	2	4	114	2	1	1	2	2	2	27.1	131.5	2	2	2	70	5th space	normal	2		2	2	36.7	2	1	3	1	2
120	2	6	2	2	4	114	2	1	1	2	2	2	43.7	154.3	2	2	2	87	5th space	normal	2		2	2	36.9	3	2	6	1	2
122	2	5	2	1	7	91	2	2	2	2	2	2	45.4	156.1	2	2	2	86	4th space	normal	2		2	2	36.3	6	1	2	2	3
124	2	4	2	1	7	91	2	2	2	2	2	2	40.4	155.5	2	2	2	69	5th space	normal	2		1	2	36.8	4	1	1	2	3
126	2	19	2	1	3	83	2	2	2	2	2	2	28.2	148.2	2	2	2	71	5th space	normal	2		1	2	36.4	4	1	1	2	1
128	2	5	2	1	7	91	2	2	2	2	2	2	41.5	151.6	2	2	2	114	5th space	normal	2		1	2	36.4	5	1	4	2	3
129	2	8	2	1	7	91	2	2	2	2	2	2	43	163	2	2	2	71	5th space	normal	2		1	1	36.5	10	1	3	2	3
130	2	8	2	1	5	84	2	2	2	2	2	2	35.3	146	2	2	2	68	5th space	normal	2		2	2	36.5	5	1	3	2	2
131	2	5	2	1	7	91	2	1	2	2	2	2	55.6	159.8	2	1	2	77	5th space	normal	2		1	2	37.1	5	1	2	2	3
132	2	4	2	1	7	91	2	1	2	2	2	2	40.5	147.2	2	2	2	81	5th space	normal	2		1	1	36.2	7	1	1	2	3
133	2	7	2	1	7	91	2	2	2	2	2	2	34.3	143.5	2	2	2	70	5th space	normal	2		2	2	37.5	4	1	1	2	3
138	2	7	2	1	7	91	2	1	2	2	2	2	31.9	158.5	2	2	2	92	4th space	normal	2		2	2	37	4	1	2	2	3
139	2	7	2	1	7	91	1	1	2	2	2	2	40.1	146.9	2	2	2	53	4th space	normal	2		1	2	36.8	6	1	2	2	3
140	2	8	2	1	7	91	2	2	2	2	2	2	65.4	166.4	2	2	2	92	4th space	normal	2		2	2	35.7	10	1	3	2	3
144	2	8	2	1	7	91	2	1	2	2	2	2	34.5	142.5	2	2	2	70	4th space	normal	2		1	1	36.5	4	1	3	2	3
147	2	4	2	1	7	91	2	1	2	2	2	2	38.7	146.5	2	2	2	101	4th space	normal	2		2	2	36.6	7	1	1	2	3
148	2	3	2	1	7	91	2	2	2	2	2	2	41.9	152	2	2	2	60	4th space	normal	2		1	2	36.5	4	1	2	2	3
152	2	6	2	1	7	91	2	1	2	2	2	2	39.2	139.1	2	2	2	111	4th space	normal	2		2	2	36.6	3	2	1	2	3
154	2	8	2	1	3	83	2	1	2	2	2	2	20.3	117.1	2	2	2	93	4th space	normal	2		2	2	36.2	5	1	3	2	1
155	2	8	2	1	2	55	2	1	1	2	2	2	28.5	125.9	2	2	2	64	4th space	normal	2		1	2	36.2	5	1	3	2	1
161	1	6	2	1	6	83	2	1	2	2	2	2	50.6	159.9	2	2	2	99	4th space	normal	2		1	2	37.3	3	1	2	2	3
163	2	8	2	1	6	83	2	1	1	2	2	2	35.1	147.5	2	2	2	96	4th space	normal	2		2	1	35.6	13	1	6	2	3
165	2	9	2	1	6	83	2	2	2	2	2	2	36.5	147.1	2	2	2	96	4th space	normal	2		2	2	36.6	7	1	3	2	3
166	2	7	2	1	5	84	2	1	2	2	2	2	45.8	157.1	2	2	2	64	4th space	normal	2		1	2	35.8				2	2
169	2	7	2	1	6	83	2	2	2	2	2	2	41.5	146.6	2	2	2	60	4th space	normal	2		2	2	36.4	4	1	2	2	3
171	2	5	2	1	6	83	1	1	2	2	2	2	43.1	155.5	2	2	2	98	4th space	normal	2		2	2	35.6	6	1	1	2	3
172	2	7	2	1	7	91	1	1	1	2	2	2	53.8	156	2	2	2	76	4th space	normal	2		2	2	36.5	2	2	3	2	3
183	2	8	2	1	6	83	2	2	2	2	2	2	42.7	148.2	2	2	2	95	4th space	normal	2		1	2	36.2	4	2	3	2	3
184	2	4	2	1	6	83	2	2	2	2	2	2	46.4	143.3	2	2	2	98	4th space	normal	2		2	2	36.8	15	1	1	2	3
186	2	7	2	1	6	83	2	2	2	2	2	2	46.9	154.1	2	2	2	93	4th space	normal	2		1	2	36.3	3	1	2	2	3
187	2	5	2	1	7	91	2	1	1	2	2	2	48	157.1	2	2	2	80	4th space	normal	2		1	2	36	4	1	2	2	3
189	2	9	2	1	7	91	2	2	1	2	2	2	51.2	144.2	2	2	2	60	5th space	normal	2		1	2	36				2	3
192	1	5	2	1	1	38	2	2	2	2	2	2	15.9	102	2	2	1	135	5th space	normal	2		1	2	36.3	1	2	1	2	1
194	2	7	2	1	6	83	2	2	2	2	2	2	31.4	141	2	2	2	112	5th space	normal	2		2	2	36.2	5	1	2	2	3
195	1	8	2	1	1	38	2	2	2	2	2	2	23.9	125	2	2	1	106	4th space	normal	2		2	2	36.9				2	1
196	2	2	2	1	3	83	2	2	2	2	2	2	26	122	2	2	1	106	5th space	normal	2		2	2	35.8	1	2	3	2	1
197	2	9	2	1	4	76	2	2	2	2	2	2	29.5	137.5	2	2	1	101	4th space	normal	2		2	2	35.8	3	2	1	2	2
198	2	3	2	1	3	83	2	2	2	2	2	2	26.8	128.8	2	2	1	107	4th space	normal	2		1	2	36.5	1	2	3	2	1
199	2	5	2	1	3	83	2	2	2	2	2	2	21.3	120.3	2	2	2	110	4th space	normal	2		2	2	35.8	1	2	1	2	1
200	1	4	2	1	1	38	2	2	2	2	2	2	20.4	114.3	2	2	1	114	5th space	normal	2		2	2	36	1	2	1	2	1
201	2	5	2	1	2	55	2	2	2	2	2	2	26.2	127	2	2	2	108	4th space	normal	2		2	2	36.3	4	1	1	2	1
202	2	6	2	1	4	76	2	2	1	2	2	2	49.9	161	2	2	1	70	4th space	normal	2		2	2	36				2	2
204	1	2	2	1	4	76	2	2	2	2	2	2	26.6	126.8	2	2	2	67	4th space	normal	2		2	2	36.6	2	2	1	2	2
205	1	2	2	1	1	38	2	1	2	2	2	2	19.7	119.5	2	2	2	92	4th space	normal	2		1	2	36				2	1
206	2	4	2	1	2	55	2	2	2	2	2	2	20	117.5	2	2	1	97	4th space	normal	2		2	2	36.2	4	1	1	2	1
207	1	4	2	1	6	83	2	2	2	2	2	2	35.9	142.5	2	2	2	78	4th space	normal	2		1	1	37.2	15	1	1	2	3
208	2	3	2	1	1	38	2	2	2	2	2	2	19.2	110.5	2	2	1	86	4th space	normal	2		2	2	37	5	1	1	2	1
209	2	3	2	1	2	55	2	2	2	2	2	2	21.1	114.5	2	2	2	107	4th space	normal	2		1	2	36.7	3	2	3	2	1
210	1	3	2	1	5	84	2	2	1	2	2	2	46.5	144.5	2	2	2	112	4th space	normal	2		2	2	36.4	3	2	3	2	2
211	2	7	1	2	5	30	2	2	1	2	2	2	43	149.5	2	1	2	96	5th space	normal	2		2	2	35.6	2	1	5	3	2
212	1	7	1	2	4	30	2	2	2	2	2	2	30.7	134.5	2	1	1	104	4th space	normal	2		2	2	36.4	2	1	5	3	2
213	1	5	1	2	4	30	2	1	2	2	2	2	29.4	139.7	2	2	1	104	4th space	normal	2		2	2	35.6	4	1	3	3	2
214	1	9	1	2	4	30	2	1	2	2	2	2	22.1	123.5	2	2	2	127	4th space	normal	2		2	2	36.4	5	1	3	3	2
215	2	7	1	2	5	30	2	2	2	2	2	2	34.8	145	2	1	2	105	4th space	normal	2		1	2	35.8	1	1	5	3	2
216	2	7	1	2	5	30	2	1	1	2	2	2	53.7	154.5	2	1	2	119	4th space	normal	2		2	2	36.3	2	1	5	3	2
217	2	7	1	2	6	30	2	1	2	2	2	2	40.9	147.6	2	2	2	108	4th space	normal	2		2	2	36.2	6	1	4	3	3
218	2	7	1	2	6	30	2	2	2	2	2	2	49.1	157.1	2	2	2	94	4th space	normal	2		2	2	36	2	1	5	3	3
219	1	6	1	2	1	65	2	1	1	2	2	2	18.9	110	2	2	1	102	4th space	normal	2		2	2	36.6	2	1	5	3	1
220	2	4	1	2	7	15	2	2	1	2	2	2	51.3	158.3	2	2	2	111	4th space	normal	2		2	2	35.6	1	1	5	3	3
221	2	6	1	2	3	30	2	1	1	2	2	2	26.3	123.5	2	2	2	110	4th space	normal	2		2	2	36.4	1	1	5	3	1
222	1	5	1	2	2	28	2	1	2	2	2	2	23.4	123.4	2	2	1	95	4th space	normal	2		2	2	35.7	2	1	5	3	1
223	2	4	1	2	2	28	2	1	2	2	2	2	29.7	130.1	2	1	1	97	4th space	normal	2		2	2	35.4	4	1	5	3	1
224	1	4	1	2	2	28	2	1	1	2	2	2	28.5	133.5	1	2	1	87	4th space	normal	2		2	2	36	1	1	5	3	1
225	2	5	1	2	2	28	2	1	1	2	2	2	20.8	118.6	1	1	1	99	4th space	normal	2		2	2	36.1	3	1	5	3	1
226	2	4	1	2	2	28	2	1	1	2	2	2	21.2	119	2	2	2	68	4th space	normal	2		2	1	36.4	2	1	5	3	1
227	2	13	1	2	2	28	2	1	1	2	2	2	21.3	122.5	1	1	1	114	4th space	normal	2		2	2	36.1	2	1	5	3	1
228	2	5	1	2	2	28	2	1	2	2	2	2	26.7	134.4	1	1	1	107	4th space	normal	2		2	2	36.8	3	1	5	3	1
229	2	11	1	2	2	28	2	1	2	2	2	2	29.8	131.8	2	2	2	107	4th space	normal	2		1	2	35.3	3	1	5	3	1
230	2	2	1	2	2	28	2	2	2	2	2	2	27.2	121.4	2	2	2	58	4th space	normal	2		2	2	36.9	1	2	5	3	1
231	2	8	1	2	2	28	2	1	2	2	2	2	35.3	143.8	2	2	2	98	4th space	normal	2		2	2	36.5	1	2	3	3	1
232	2	7	1	2	1	65	2	2	2	2	2	2	19.5	115.4	2	2	2	98	4th space	normal	2		2	2	36.1	1	2	5	3	1
233	1	4	1	2	1	65	2	2	1	2	2	2	14.5	100.1	2	1	2	111	4th space	normal	2		2	2	36.5	3	1	2	3	1
234	1	6	1	2	1	65	2	2	2	2	2	2	18.8	105.5	2	2	1	99	4th space	normal	2		2	2	35.8	4	1	5	3	1
235	1	7	1	2	4	30	2	2	2	2	2	2	33.1	138	2	2	2	105	4th space	normal	2		2	2	36.3	6	1	4	3	2
236	2	7	1	2	4	30	2	2	2	2	2	2	26.5	123.2	2	1	2	103	4th space	normal	2		2	2	36.2	6	1	4	3	2
237	2	6	1	2	4	30	2	1	2	2	2	2	30.6	145.5	1	1	2	89	4th space	normal	2		2	2	36.1	3	1	5	3	2
238	2	1	1	2	3	30	2	2	2	2	2	2	26.2	135.5	2	2	2	103	4th space	normal	2		2	2	35.5	2	1	5	3	1
239	1	8	1	2	1	65	2	1	2	2	2	2	19.9	115.4	1	1	1	132	4th space	normal	2		2	2	36.6	5	1	5	3	1
240	2	4	1	2	1	65	2	1	1	2	2	2	22.7	120.5	2	2	1	96	4th space	normal	2		2	2	36.7	3	1	5	3	1
241	2	6	1	2	3	30	2	1	2	2	2	2	28.4	130.5	2	2	1	101	4th space	normal	2		2	2	36.7	3	1	5	3	1
242	2	8	1	2	7	15	2	2	2	2	2	2	40.2	150.5	2	2	2	88	4th space	normal	2		1	2	35.8	4	1	5	3	3
243	2	4	1	2	6	30	2	1	2	2	2	2	43.6	153	2	2	2	95	4th space	normal	2		2	2	36.2	1	2	3	3	3
244	1	5	1	2	5	30	2	2	2	2	2	2	31.5	140.4	2	2	2	103	4th space	normal	2		2	2	36.5	1	2	3	3	2
245	2	4	1	2	6	30	2	1	2	2	2	2	36	149.7	1	2	2	102	4th space	normal	2		2	2	36.6	5	1	5	3	3
246	2	6	1	2	6	30	2	2	2	2	2	2	43.9	153.1	2	2	2	83	4th space	normal	2		2	2	36.3	2	1	5	3	3
247	2	4	1	2	5	30	2	2	2	2	2	2	44.4	157.4	2	2	2	85	4th space	normal	2		2	2	36.2	1	2	5	3	2
248	1	4	1	2	6	30	2	1	2	2	2	2	35.2	138	2	2	2	93	4th space	normal	2		1	2	36.3	1	2	5	3	3
249	2	3	1	2	7	15	2	2	2	2	2	2	46.3	143	2	2	1	110	4th space	normal	2		2	2	36.9	1	2	5	3	3
250	1	3	1	2	3	30	2	1	1	2	2	2	33.2	142.1	2	2	1	83	4th space	normal	2		1	2	36.2	1	1	6	3	1
251	1	7	1	2	4	30	2	1	2	2	2	2	28	135	2	2	1	101	4th space	normal	2		2	2	36.3	4	1	5	3	2
252	1	5	1	2	5	30	2	2	2	2	2	2	27.5	135.2	2	2	2	107	4th space	normal	2		2	2	36.3	5	1	3	3	2
253	1	6	1	2	4	30	2	1	2	2	2	2	33.4	136.5	2	2	2	119	4th space	normal	2		2	2	36.4	4	1	3	3	2
254	2	5	1	2	6	30	2	2	2	2	2	2	36.4	150.5	2	2	2	112	4th space	normal	2		2	2	35.8	4	1	6	3	3
255	1	8	1	2	1	65	2	1	2	2	2	2	16.9	100.9	1	2	2	124	4th space	normal	2		2	2	36.4	4	1	6	3	1
256	2	8	1	2	1	65	2	2	2	2	2	2	15.1	108	2	2	2	106	4th space	normal	2		2	2	36.3	4	1	3	3	1
257	1	8	1	2	1	65	2	1	2	2	2	2	21.7	121.5	2	2	2	118	4th space	normal	2		2	2	37.1	3	1	3	3	1
258	2	6	1	2	3	30	2	2	2	2	2	2	30.4	133.5	2	1	1	92	4th space	normal	2		2	2	36.5	2	1	5	3	1
259	2	9	1	2	2	28	2	2	2	2	2	2	29.9	126.5	2	1	2	94	4th space	normal	2		2	2	36.3	1	2	5	3	1
260	2	9	1	2	1	65	2	2	2	2	2	2	18.8	115.5	2	1	1	60	4th space	normal	2		2	2	35.9	1	2	5	3	1
261	1	7	1	2	7	15	2	2	2	2	2	2	42.9	156.8	2	1	2	71	4th space	normal	2		2	2	36.3	4	1	5	3	3
262	2	7	1	2	7	15	2	2	2	2	2	2	40.5	151.3	2	2	2	108	4th space	normal	2		2	2	36.6	4	1	3	3	3
263	2	7	1	2	5	30	2	1	2	2	2	2	41.1	154.1	2	2	2	92	4th space	normal	2		2	2	36	4	1	3	3	2
264	1	5	1	2	1	60	2	1	1	2	2	2	22	116.5	2	2	2	116	4th space	normal	2		1	2	36	1	2	3	4	1
256	1	5	1	2	1	60	2	1	2	2	2	2	21.1	119.7	2	2	2	111	4th space	normal	2		2	2	36.9	3	1	3	3	1
266	1	7	1	2	1	60	2	2	2	2	2	2	20.6	123.4	2	2	1	105	4th space	normal	2		2	2	37.4	4	2	3	4	1
267	1	7	1	2	1	60	2	2	2	2	2	2	21.4	123	1	2	2	100	4th space	normal	2		2	2	37.2	2	1	1	4	1
268	1	5	1	2	1	60	2	2	2	2	2	2	19.8	115.8	2	1	1	99	5th space	normal	2		2	2	36.6	5	1	5	4	1
269	2	9	1	2	1	60	2	2	2	2	2	2	19.8	120	2	1	1	95	4th space	normal	2		2	2	36.6	3	1	6	4	1
270	2	6	1	2	1	60	2	1	1	2	2	2	20.5	120	1	1	2	102	4th space	normal	2		2	2	36.9	2	1	5	4	1
271	1	6	1	2	1	60	2	1	2	2	2	2	26.8	124.8	2	1	1	96	5th space	normal	2		2	2	36.4	6	1	3	4	1
272	1	5	1	2	1	60	1	2	2	2	2	2	19.6	117.1	2	1	1	80	4th space	normal	2		2	2	36	4	2	6	4	1
273	1	7	1	2	1	60	2	2	2	2	2	2	20.3	114.8	2	2	2	100	5th space	normal	2		2	2	36.9	4	1	3	4	1
274	2	9	1	2	1	60	2	2	2	2	2	2	22.1	122.2	2	2	2	115	5th space	normal	2		2	1	37.2	5	1	3	4	1
275	1	5	1	2	1	60	2	2	2	2	2	2	18.4	111.5	2	2	2	132	4th space	normal	2		2	2	36.2	3	2	6	4	1
276	2	4	1	2	1	60	2	2	2	2	2	2	19.9	116.8	1	2	1	100	5th space	normal	2		2	2	36.9	2	2	6	4	1
277	1	3	1	2	1	60	2	2	2	2	2	2	19.7	114.2	2	2	2	98	4th space	normal	2		2	2	37.3	2	2	5	4	1
278	2	5	1	2	1	60	2	2	2	2	2	2	27.5	125.6	2	2	2	81	4th space	normal	2		2	2	36.5	1	2	3	4	1
279	1	4	1	2	1	60	1	2	2	2	2	2	19.4	117.6	2	2	2	118	4th space	normal	2		2	2	36.7	2	2	6	4	1
280	2	8	1	2	1	60	2	2	2	2	2	2	21.7	116	1	2	1	130	4th space	normal	2		2	2	37.2	4	1	3	4	1
281	1	5	1	2	1	60	2	2	2	2	2	2	27.6	137.1	2	2	2	104	5th space	normal	2		2	2	36.5	5	1	6	4	1
282	1	5	1	2	2	35	2	2	2	2	2	2	34.8	139	2	2	2	95	5th space	normal	2		2	2	37	2	1	3	4	1
283	2	11	1	2	2	35	2	2	2	2	2	2	25.2	125.2	2	1	2	76	4th space	normal	2		2	2	37.6	4	1	3	4	1
284	2	5	2	2	2	35	2	1	1	2	2	2	37.6	147	2	2	2	67	5th space	normal	2		2	2	36.5	4	1	5	4	1
285	1	5	1	2	2	35	2	2	2	2	2	2	26	129.5	2	2	2	84	4th space	normal	2		2	1	36.2	4	1	3	4	1
286	1	5	1	2	2	35	2	2	2	2	2	2	19.8	120.5	2	2	2	90	4th space	normal	2		2	2	36.8	4	1	3	4	1
287	2	2	1	2	2	35	2	2	2	2	2	2	23	121	2	2	2	95	4th space	normal	2		2	2	37.2	3	2	5	4	1
288	1	6	1	2	3	48	2	2	2	2	2	2	26.4	139.9	2	2	2	80	4th space	normal	2		1	2	36.6	5	2	5	4	1
289	1	8	1	2	3	48	2	1	2	2	2	2	35.3	147.6	2	2	2	89	5th space	normal	2		1	1	37.3	1	2	6	4	1
290	2	10	1	2	3	48	2	2	2	2	2	2	24.6	127	2	2	2	88	4th space	normal	2		1	2	37	5	1	3	4	1
291	1	4	1	2	3	48	2	2	1	2	2	2	31.5	140.5	2	2	2	94	5th space	normal	2		2	2	37.5	3	1	3	4	1
292	2	4	1	2	3	48	2	1	1	2	2	2	23.9	132.4	2	1	2	77	4th space	normal	2		2	1	36.6	2	2	3	4	1
293	1	10	1	2	3	48	2	1	1	2	2	2	32.8	141	1	1	2	91	5th space	normal	2		2	2	36.7	2	2	3	4	1
294	2	3	1	2	3	48	2	2	2	2	2	2	22.7	122.9	2	2	1	90	5th space	normal	2		2	2	36.9	3	2	3	4	1
295	1	5	1	2	3	48	2	1	1	2	2	2	35.7	139.5	2	2	2	57	5th space	normal	2		2	1	37.2	2	1	3	4	1
296	1	8	1	2	3	48	2	1	2	2	2	2	25.2	126	2	2	2	84	4th space	normal	2		2	2	36.6	4	1	3	4	1
297	2	13	1	2	3	48	2	2	2	2	2	2	37	152	2	2	2	95	5th space	normal	2		2	1	37.5	5	1	6	4	1
298	2	10	1	2	3	48	2	2	2	2	2	2	47.6	154	2	2	2	102	5th space	normal	2		2	2	37.3	7	1	1	4	1
299	2	6	1	2	3	48	2	1	2	2	2	2	30.7	138	2	2	1	98	4th space	normal	2		2	2	37.2	1	2	6	4	1
300	2	3	1	2	3	48	2	2	2	2	2	2	22.1	126	2	2	1	115	5th space	normal	2		2	2	37.2	2	1	3	4	1
301	1	18	1	2	3	48	2	1	2	2	2	2	38	149.5	2	1	2	80	5th space	normal	2		2	2	36.7	8	1	1	4	1
302	2	6	1	2	3	48	2	1	2	2	2	2	22.8	122	2	2	2	86	4th space	normal	2		2	2	37	2	1	5	4	1
303	2	11	1	2	1	60	2	2	2	2	2	2	25.1	131	2	2	1	97	4th space	normal	2		2	2	37.2	4	1	5	4	1
304	1	2	1	2	3	48	2	2	2	2	2	2	40	152.9	2	2	2	76	5th space	normal	2		2	2	36.8	2	2	3	4	1
305	2	6	1	2	3	48	2	2	2	2	2	2	25.2	133.4	2	2	2	84	4th space	normal	2		2	2	37	1	2	3	4	1
306	2	6	1	2	3	48	2	2	2	2	2	2	30.9	137	2	2	2	93	4th space	normal	2		2	2	36.5	6	1	3	4	1
307	2	6	1	2	3	48	2	1	1	2	2	2	41.4	154.5	2	2	2	90	5th space	normal	2		2	2	36.5	4	1	3	4	1
308	2	7	1	2	3	48	2	2	2	2	2	2	33.1	142	2	2	2	102	5th space	normal	2		1	2	37.1	4	1	3	4	1
309	2	7	1	2	3	48	2	2	2	2	2	2	25	130.5	2	1	2	100	5th space	normal	2		1	2	37	2	1	5	4	1
310	2	12	1	2	4	53	2	2	1	2	2	2	18.7	120.4	2	1	2	79	4th space	normal	2		2	2	36.5	3	1	5	4	2
311	2	4	1	2	4	53	2	1	2	2	2	2	33.3	136.5	2	2	2	90	5th space	normal	2		1	1	36.9	2	2	5	4	2
312	2	4	1	2	4	53	1	2	2	2	2	2	26.7	135.9	2	1	2	83	4th space	normal	2		2	1	37.4	2	2	6	4	2
313	2	5	1	2	4	53	2	2	2	2	2	2	43.8	142.2	2	2	2	100	5th space	normal	2		2	1	36.7	2	1	3	4	2
314	2	4	1	2	4	53	2	2	2	2	2	2	40.7	148.2	2	2	2	87	5th space	normal	2		2	2	36.5	1	2	6	4	2
315	2	4	1	2	4	53	2	1	2	2	2	2	44.2	148.1	2	2	2	95	5th space	normal	2		2	2	37.2	1	2	5	4	2
316	2	9	1	2	4	53	2	2	2	2	2	2	40.2	142.6	2	2	1	85	5th space	normal	2		2	2	37.1	4	1	5	4	2
317	2	7	1	2	4	53	2	2	2	2	2	2	35.2	145.3	2	2	2	84	5th space	normal	2		2	2	36.7	4	1	3	4	2
318	1	5	1	2	4	53	2	2	2	2	2	2	35.7	146.9	2	2	2	92	5th space	normal	2		2	1	36.6	2	1	6	4	2
319	2	10	1	2	4	53	2	2	2	2	2	2	21.1	125.2	2	2	1	103	4th space	normal	2		2	1	36.7	5	1	6	4	2
320	2		1	2	4	53	2	2	2	2	2	2	27.1	127	2	2	2	67	4th space	normal	2		1	2	36.6	1	2	5	4	2
321	1	10	1	2	4	53	2	2	2	2	2	2	33.4	134.5	2	2	2	78	5th space	normal	2		2	2	36.5	3	2	3	4	2
322	1	8	1	2	4	53	2	1	2	2	2	2	23.8	134.6	2	2	2	96	5th space	normal	2		2	2	36.9	4	1	6	4	2
323	2		1	2	5	34	2	2	2	2	2	2	31.5	140	2	2	1	90	4th space	normal	2		1	1	37	2	2	3	4	2
324	2	9	1	2	5	34	2	2	2	2	2	2	37.1	145.4	2	2	2	104	5th space	normal	2		1	2	37.4	2	1	5	4	2
325	2	5	1	2	5	34	2	2	2	2	2	2	53	153.5	2	2	2	82	5th space	normal	2		2	2	37.4	2	1	5	4	2
326	1	4	1	2	5	34	2	2	2	2	2	2	28.1	134.8	2	1	2	90	5th space	normal	2		2	2	37.5	1	2	6	4	2
327	1	6	1	2	5	34	2	2	2	2	2	2	37.1	149.5	2	1	2	75	5th space	normal	2		2	2	36.8	4	1	3	4	2
328	2	7	1	2	4	53	2	1	1	2	2	2	50.9	161	2	2	2	83	5th space	normal	2		2	1	37.3	2	2	6	4	2
329	1	8	1	2	5	34	2	2	2	2	2	2	30	136	2	2	2	86	5th space	normal	2		2	2	36.8	6	1	1	4	2
330	2	7	1	2	6	24	2	2	2	2	2	2	31.7	141.5	2	2	2	97	5th space	normal	2		2	2	37.4	1	1	6	4	3
331	1	6	1	2	5	34	2	2	2	2	2	2	39.2	147	2	1	1	89	5th space	normal	2		2	2	37.1	4	1	5	4	2
332	1	5	1	2	6	24	2	2	2	2	2	2	35.9	150.2	2	2	2	91	5th space	normal	2		2	1	37.1	4	1	5	4	3
333	2	7	1	2	6	24	2	2	2	2	2	2	41.6	151	2	2	2	108	5th space	normal	2		2	2	36.9	7	1	6	4	3
334	1	6	1	2	6	24	2	2	2	2	2	2	35.6	152.2	2	1	1	78	5th space	normal	2		2	2	36.7	1	2	5	4	3
335	2	8	1	2	4	53	2	2	2	2	2	2	27.9	137.6	1	1	1	98	5th space	normal	2		2	2	36.8	1	2	3	4	2
336	2	3	1	2	6	24	2	2	2	2	2	2	55.6	151.5	2	2	2	100	5th space	normal	2		2	1	36.8	4	1	6	4	3
337	2	5	2	1	1	51	2	2	2	2	2	2	23.7	130.9	2	2	1	117	4th space	normal	2		2	1	37	2	2	3	5	1
338	2	3	2	1	1	51	2	2	2	2	2	2	27.4	127.3	2	2	2	113	4th space	normal	2		2	2	36.7	2	1	3	5	1
339	2	6	2	1	1	51	2	2	2	2	2	2	17.9	118.5	2	2	2	120	4th space	normal	2		2	2	36.7	3	1	1	5	1
340	2	6	2	1	1	51	2	2	2	2	2	2	17.9	117.8	2	2	2	104	4th space	normal	2		2	2	36.7	4	1	1	5	1
341	2	6	2	1	1	51	2	2	2	2	2	2	22.6	121.5	2	2	2	100	4th space	normal	2		2	2	36.7	5	1	3	5	1
342	2	3	2	1	1	51	2	2	2	2	2	2	20.7	110	2	2	2	102	4th space	normal	2		2	2	36.6	3	2	6	5	1
343	1	5	2	1	2	34	2	2	2	2	2	2	25.7	123	2	2	2	101	4th space	normal	2		1	2	37.2	3	1	2	5	1
344	2	6	2	1	2	34	2	2	2	2	2	2	23.1	121.8	2	2	2	100	4th space	normal	2		2	2	36.8	2	2	3	5	1
345	1	7	2	1	2	34	2	2	2	2	2	2	25.9	133	2	2	2	101	4th space	normal	2		2	2	36.9	4	1	1	5	1
346	2	6	2	1	2	34	2	2	2	2	2	2	26.5	130.5	2	2	2	102	4th space	normal	2		2	2	36.7	2	1	2	5	1
348	1	5	2	1	2	34	2	2	2	2	2	2	24.8	131	2	2	2	93	4th space	normal	2		2	2	37.1	3	2	1	5	1
348	2	3	2	1	2	34	2	2	2	2	2	2	18.3	121.8	2	2	2	103	4th space	normal	2		2	2	37.3	2	1	1	5	1
349	1	5	2	1	3	60	2	2	2	2	2	2	26.4	134.5	2	2	2	104	4th space	normal	2		2	2	36.8	3	1	3	5	1
350	2	8	2	1	1	51	2	2	2	2	2	2	16.7	119.9	1	2	1	110	4th space	normal	2		2	1	36.4	3	1	3	5	1
351	1	3	2	1	3	60	2	2	2	2	2	2	29.5	134.5	2	2	2	90	4th space	normal	2		2	2	36.4	2	1	2	5	1
352	2	6	2	1	3	60	2	2	2	2	2	2	20.1	120.9	2	2	2	104	4th space,anterior axillary line	normal	1	systolic murmur ,left sternal edge	2	2	37	2	1	3	5	1
353	2	8	2	1	3	60	2	2	2	2	2	2	29.9	137	2	2	2	83	4th space	normal	2		2	2	36.5	3	1	3	5	1
354	2	3	2	1	3	60	2	2	1	2	2	2	26.4	130	2	2	2	82	4th space	normal	2		2	2	36.5	4	1	1	5	1
355	1	5	2	1	3	60	2	2	2	2	2	2	23.4	126	2	2	2	100	4th space	normal	2		2	2	36.4	3	1	1	5	1
356	2	6	2	1	3	60	2	2	2	2	2	2	25.5	126	1	2	2	100	4th space	normal	2		2	2	36.8	1	2	5	5	1
357	1	9	2	1	3	60	2	2	2	2	2	2	27	136	2	2	1	103	4th space	normal	2		2	2	36.2	4	1	2	5	1
358	2	4	2	1	4	55	2	2	2	2	2	2	25	129	2	2	2	109	4th space	normal	2		2	2	36.3	2	2	6	5	2
359	2	6	2	1	4	55	2	2	2	2	2	2	33.7	143	2	2	2	101	5th space	normal	2		2	2	36.3	4	1	2	5	2
360	2	2	2	1	4	55	2	2	2	2	2	2	31.2	133.7	2	2	2	105	4th space	normal2	2		2	2	36.4	1	2	6	5	2
361	2	6	2	1	4	55	2	1	1	2	2	2	32.4	143.5	1	2	1	102	4th space	normal	2		2	2	37.2	4	1	2	5	2
362	2	3	2	1	4	55	2	2	2	2	2	2	27.1	135	2	2	2	114	5th space	normal	2		2	1	36.2	3	1	5	5	2
363	2	7	2	1	4	55	2	2	2	2	2	2	24.9	130.8	2	2	1	100	4th space	normal	2		2	2	36.4	3	1	2	5	2
364	2	5	2	1	4	55	2	1	2	2	2	2	34.7	145.8	2	2	2	103	4th space	normal	2		2	2	36.3	4	1	2	5	2
365	2	6	2	1	5	60	2	2	2	2	2	2	31.1	137.9	2	1	2	104	5th space	normal	2		2	2	37.3	5	1	2	5	2
365	2	4	2	1	5	60	2	2	2	2	2	2	38	151.5	2	1	2	103	5th space	normal	2		2	2	36.6	2	1	1	5	2
367	2	10	2	1	5	60	2	2	2	2	2	2	31.5	142.5	2	2	2	100	5th space	normal	2		2	2	36.5	4	1	2	5	2
368	2	6	2	1	5	60	2	2	2	2	2	2	31.4	142	2	1	1	110	5th space	normal	2		2	2	36.5	3	1	2	5	2
369	2	5	2	1	5	60	2	2	2	2	2	2	33.4	138.2	2	2	2	111	5th space	normal	2		2	2	36.8	4	1	1	5	2
370	2	3	2	1	5	60	2	2	2	2	2	2	39.4	152.2	2	2	2	114	5th space	normal	2		2	2	36.4	2	2	2	5	2
371	1	10	2	1	5	60	2	2	2	2	2	2	48.8	160.4	2	2	2	88	5th space	normal	2		2	2	36.6	4	1	2	5	2
372	1	7	2	1	5	60	2	2	2	2	2	2	38.7	149.5	2	2	2	90	5th space	normal	2		2	2	36.3	4	1	2	5	2
373	2	6	2	1	5	60	2	2	2	2	2	2	58	161	1	1	2	89	5th space	normal	2		2	2	36.4	2	1	6	5	2
374	2	5	2	1	5	60	2	2	2	2	2	2	35.9	146	1	1	2	106	5th space	normal	2		2	2	36.7	4	1	6	5	2
375	1	4	2	1	5	60	2	2	2	2	2	2	47.1	158	2	2	2	90	5th space	normal	2		2	2	37.5	3	1	1	5	2
376	1	6	2	1	5	60	2	2	2	2	2	2	29.5	143.5	2	2	2	108	5th space	normal	2		2	2	36.6	3	1	1	5	2
377	1	5	2	1	5	60	2	2	2	2	2	2	29.6	138.5	2	2	2	102	4th space	normal	2		2	2	36.6	3	1	5	5	2
378	1	10	2	1	5	60	2	2	2	2	2	2	40.4	149.8	2	1	2	91	5th space	normal	2		2	1	36.4	5	1	1	5	2
379	1	6	2	1	1	51	2	2	2	2	2	2	15.6	108	2	2	2	100	4th space	normal	2		2	2	36.8	3	1	1	5	1
380	2	4	2	1	1	51	2	1	2	2	2	2	21.6	121	2	2	2	100	4th space	normal	2		2	2	36.5	1	2	1	5	1
381	2	5	2	1	1	51	2	1	2	2	2	2	19.6	111	2	2	2	109	4th space	normal	2		2	1	36.5	1	1	1	5	1
382	2	7	2	1	1	51	1	1	1	2	2	2	18.3	114	2	2	1	103	4th space	normal	2		2	2	36.8	1	2	6	5	1
383	2	5	2	1	1	51	2	2	2	2	2	2	22.3	110	2	1	2	100	4th space	normal	2		1	2	36.7	3	1	1	5	1
384	1	4	2	1	1	51	2	1	2	2	2	2	19.6	110	2	2	2	107	4th space	normal	2		2	2	36.4	3	1	2	5	1
385	1	4	2	1	4	55	2	1	2	2	2	2	35.9	142	2	2	2	90	4th space	normal	2		2	2	36.3	1	2	6	5	2
386	1	4	2	1	1	51	2	1	2	2	2	2	19.6	110	2	2	1	103	4th space	normal	2		2	2	36.6	2	2	1	5	1
387	1	4	2	1	1	51	2	2	2	2	2	2	18.7	111.5	2	2	2	97	4th space	normal	2		2	1	36.6	1	2	1	5	1
388	2	4	2	1	1	51	2	1	2	2	2	2	23.5	115.5	2	2	2	106	4th space	normal	2		2	2	36.6	3	2	1	5	1
389	1	3	2	1	6	33	2	1	2	2	2	2	34.7	139.8	2	2	2	101	5th space	normal	2		2	2	36.3	1	1	3	5	3
390	1	2	2	1	6	40	2	2	2	2	2	2	32.3	141.8	2	2	2	86	5th space	normal	2		2	2	36.7	4	1	1	5	3
391	1	11	2	1	6	40	2	2	2	2	2	2	42.6	148.6	1	1	2	98	5th space	normal	2		2	2	36.4	2	2	3	5	3
392	1	8	2	1	6	40	2	1	2	2	2	2	33.7	136.9	2	2	2	97	5th space	normal	2		2	2	36.1	3	1	3	5	3
393	1	3	2	1	6	40	2	2	2	2	2	2	50.2	161.3	2	2	2	72	4th space	normal	2		2	2	36.7	4	1	1	5	3
394	2	9	2	1	6	40	2	2	2	2	2	2	49.5	155.5	2	1	2	69	4th space	normal	2		2	2	36.1	3	1	3	5	3
395	2	8	2	1	5	60	2	2	2	2	2	2	39.1	138.2	2	2	2	96	4th space	normal	2		2	1	36.2	3	1	3	5	2
396	1	7	2	1	5	60	2	2	2	2	2	2	53.4	165	2	2	2	77	4th space	normal	2		2	2	36.2	4	1	3	5	2
397	2	7	2	1	4	55	2	2	2	2	2	2	36.2	129	2	2	2	90	4th space	normal	2		2	2	36.5	4	1	3	5	2
398	2	7	2	1	4	55	2	2	2	2	2	2	31.8	142.7	2	2	2	96	4th space	normal	2		2	2	36.7	2	1	3	5	2
399	1	8	2	1	6	33	2	2	1	2	2	2	35.4	143	2	2	2	90	4th space	normal	2		2	2	36.3	3	1	3	5	3
400	1	5	2	1	6	33	2	2	2	2	2	2	32.9	139.9	2	2	2	107	4th space	normal	2		2	2	36.3	3	1	3	5	3
401	1	4	2	1	2	55	2	2	2	2	2	2	22.6	101	2	2	2	108	4th space	normal	2		2	2	36.7	3	1	3	2	1
402	2	5	2	1	1	38	2	2	2	2	2	2	20	118.5	2	1	2	103	4th space	normal	2		2	2	37	2	2	2	2	1
403	1	7	2	1	1	38	2	2	2	2	2	2	31.7	137.2	2	2	2	100	4th space	normal	2		2	2	37.3	2	2	6	2	1
404	2	8	2	1	3	83	2	2	2	2	2	2	31.8	137.3	2	2	2	102	5th space	normal	2		2	2	36.5	3	1	3	2	1
405	1	7	2	1	3	83	2	1	2	2	2	2	40.7	149.9	2	2	2	102	4th space	normal	2		2	2	37.1	1	2	6	2	1
406	1	6	2	1	3	83	2	2	2	2	2	2	26.1	127.7	2	2	2	104	4th space	normal	2		2	2	36.9	1	2	6	2	1
407	2	5	2	1	3	83	2	2	2	2	2	2	21.8	115.8	2	2	2	111	4th space	normal	2		2	2	37.3	1	2	6	2	1
408	1	4	2	1	4	76	2	1	2	2	2	2	31.2	134.4	2	2	2	100	4th space	normal	2		2	2	36.9	2	1	3	2	2
409	1	6	2	1	5	84	2	2	1	2	2	2	38.2	156.5	2	2	2	96	4th space	normal	2		2	1	36.8	7	1	6	2	2
410	2	5	2	1	5	84	1	1	1	2	2	2	57.4	153.5	2	1	2	84	4th space	normal	2		2	1	36.8	4	1	2	2	2
